# Supplementary material for: NEDD4 family ubiquitin ligase AIP4 interacts with Alix to enable HBV naked capsid egress in an Alix ubiquitination-independent manner
Source: PLoS Pathog. 2024 Sep 11;20(9):e1012485. doi: 10.1371/journal.ppat.1012485 (PMC11389946; doi:10.1371/journal.ppat.1012485)
Supplement: S1 Data — (XLSX) [file ppat.1012485.s013.xlsx]

## Sheet: Figure 5E
		Area	IntDen	RawIntDen
HBc	Lane2	0.012	0.758	272888
	Lane4	0.011	0.361	129878
		Area	IntDen	RawIntDen
Alix	Lane2	0.006	0.336	120847
	Lane4	0.005	0.075	20945
		Area	IntDen	RawIntDen
β-actin (for normalization)	Lane2	0.012	1.797	646918
	Lane4	0.012	1.88	676676

## Sheet: Figure 7B
		Area	IntDen	RawIntDen
Extracellular capsid	Lane1	0.062	11.568	4164469
	Lane2	0.067	36.121	13003654
	Lane3	0.072	11.58	3902313
	Lane4	0.063	11.22	3690483
	Lane5	0.064	4.73	1441595
		Area	IntDen	RawIntDen
Intracellular capsid	Lane1	0.013	0.7	255366
(for normalization)	Lane2	0.012	0.67	241325
	Lane3	0.011	0.672	223903
	Lane4	0.011	0.689	229912
	Lane5	0.011	0.668	211393

## Sheet: Figure 7C
		Area	IntDen	RawIntDen
Extracellular capsid	Lane1	0.011	0.454	163595
	Lane2	0.01	0.801	284159
	Lane3	0.011	1.445	485869
		Area	IntDen	RawIntDen
Intracellular capsid	Lane1	0.002	0.353	127061
(for normalization)	Lane2	0.002	0.367	132164
	Lane3	0.002	0.351	115367

## Sheet: Figure 9A
		Area	IntDen	RawIntDen
Extracellular capsid	Lane1	0.003	0.16	57449
	Lane2	0.003	0.546	194426
	Lane3	0.003	0.045	16401
	Lane4	0.004	0.112	41954
		Area	IntDen	RawIntDen
Intracellular capsid	Lane1	0.009	1.608	578946
(for normalization)	Lane2	0.008	1.394	501939
	Lane3	0.008	1.524	562912
	Lane4	0.009	1.72	644271

## Sheet: Figure 9B
		Area	IntDen	RawIntDen
Extracellular capsid	Lane1	0.004	0.85	305846
	Lane2	0.005	3.263	1170275
	Lane3	0.004	0.241	89076
	Lane4	0.004	0.417	150120
Intracellular capsid		Area	IntDen	RawIntDen
(for normalization)	Lane1	0.004	0.91	327630
	Lane2	0.004	0.931	335080
	Lane3	0.004	1.042	375080
	Lane4	0.004	0.982	353636

## Sheet: Figure 9C
		Area	IntDen	RawIntDen
Extracellular capsid	Lane1	0.003	0.417	163745
	Lane2	0.004	2.114	832213
	Lane3	0.004	0.068	28188
	Lane4	0.004	0.135	52513
Intracellular capsid		Area	IntDen	RawIntDen
(for normalization)	Lane1	0.003	0.616	221748
	Lane2	0.003	0.634	228154
	Lane3	0.004	0.815	293513
	Lane4	0.003	0.797	279447

## Sheet: Figure 9D
		Area	IntDen	RawIntDen
Extracellular capsid	Lane1	0.003	0.368	132627
	Lane2	0.004	1.806	656264
	Lane3	0.004	0.085	27498
	Lane4	0.004	0.1	36131
		Area	IntDen	RawIntDen
Intracellular capsid	Lane1	0.003	0.471	169482
(for normalization)	Lane2	0.004	0.501	180435
	Lane3	0.004	0.681	234342
	Lane4	0.004	0.688	247765

## Sheet: Figure S2B
	HepDE19 (tet-) supernatant	HBV-positive serum from uPA/SCID mice	HBV transgenic mice serum	positive control from the ELISA kit
HBcAb (OD at 450nm)	0.01	0.05	1.97	2.34
	0.02	0.06	1.85	2.41
	0.02	0.05	1.9	2.38

## Sheet: Figure S6 
	vector	WT HBc	HBc K7R	HBc K96R	HBc K7/96R	culture medium background	maxium LDH release
LDH original readouts	105906	106103	142275	111548	144019	45220	2296878
	92974	154712	106008	81978	91286	45488	2262592
	89031	116531	92753	78533	81740	45298	1588809

## Sheet: Figure S7C
	control	C	pC	pC-K96R	culture medium background
HBeAg original readouts	379	13377	61748	58709	282
	444	12860	63818	62007	269
	315	12472	69185	55282	302

[truncated: 2 more sheets: Figure S10, Figure S12]
